# Supplementary material for: Persistent Inflammation, Maladaptive Remodeling, and Fibrosis in the Kidney Following Long COVID-like MHV-1 Mouse Model
Source: Diseases. 2025 Aug 5;13(8):246. doi: 10.3390/diseases13080246 (PMC12385743; doi:10.3390/diseases13080246)
Supplement: Supplementary file 1 [file diseases-13-00246-s001.zip]

Archive with 1 entries (1 files):
- diseases-3669959-supplementary.pdf
